# Supplementary material for: Improved resolution in the position of drought-related QTLs in a single mapping population of rice by meta-analysis
Source: BMC Genomics. 2009 Jun 22;10:276. doi: 10.1186/1471-2164-10-276 (PMC2708188; doi:10.1186/1471-2164-10-276)
Supplement: Additional file 1 — Alignment of markers on the Bala × Azucena map of September 2007 to genetic and physical position on the map-base sequence of rice. This files shows the position of markers used in the Bala × Azucena map in (Kosambi) cM, the position on the International Rice Genome Sequencing Project map where alignment is possible, the gene model to which the marker belongs where applicable, the position of the marker on the Nipponbare sequence if available and, if not available the position on the Nipponbare sequence of the PACor BAC clone which that marker hybridizes if that is available. The column for alternative names are abbreviated names of some markers used by the authors in previous publications. [file 1471-2164-10-276-S1.xls]

## Sheet: Sheet1
Supplementary table 1 Alignment of markers on the Bala x Azucena map of September 2007 to genetic and physical position on the map-base sequence of rice.
Approximate position of centromere is indicated based on genetic position on IRGSP map
Chromosome	Marker order	Marker name	Alternative marker name	Ba x Az Map position (cM)	IRGSP map position (cM)	Name of Gene Locus to which marker sequence is homologous (from Psudomolecules 5)	Postion on Nipponbare annotated sequence 2006 (from Gramene) or from BLAST of primer sequences against Nipponbare chromosomes	Positions for homologous BAC/PAC clone if marker locus is unavailable
Chromosome 1
1	1	RM3148		0	5.6	LOC_Os01g02360	743887-744053
1	2	RM7278		8.0693	10.9		1791667-1791841
1	3	P0509B06	AB0101	23.2929	19.9		4118168-4118388
1	4	RG400		27.3719
1	5	RG532		38.6493	28.9		5759761-5760232
1	6	RG173		61.7915
1	7	RZ995		69.236	52.7	LOC_Os01g18070	10118367 - 10122509
1	8	C178		86.9972	73.4	LOC_Os01g27940	15623177 - 15617462
1		Centromere			73.4
1	9	RM5		106.199	98.5		24299213-24299406
1	10	R2635		108.721	100.4		24516230-24516288
1	11	RM246		135.3	114.1	LOC_Os01g47770	27663068-27663166
1	12	C1370		148.488	122.6	LOC_Os01g51230	29449284 - 29447170
1	13	G393		154.852	127.3		31373895-31374283
1	14	R2417		156.252	129.3	LOC_Os01g54620	31754745-31755005
1	15	RM212		176.197	135.8	LOC_Os01g57210	33381385-33381546
1	16	C86		195.63	146.4	LOC_Os01g64970	38041145-38041501
1	17	B1065E10	AB0102	205.019	149.1		38357215-38357528
1	18	C949		216.644
1	19	RZ14		217.264	157.6	LOC_Os01g68320	40015287-40015529
1	20	P0678F11	AB0103	224.371	159		40087940-40088189
1	21	R117		247.723	176.3	LOC_Os01g73120	42415431 - 42412624
Chromosome 2
2	1	RM211		0	~8.9		2020515-2020835
2	2	RG509		16.3487
2	3	RG83		33.2548	25.5	LOC_Os02g10100	5262891-5263536
2		Centromere			50.0-50.3
2	4	RG171		60.1896	57.9	LOC_Os02g29464	17590302- 17590791
2	5	G45		92.863	89.9	LOC_Os02g37420	22595831-22596168
2	6	a18438		109.234
2	7	G39		123.618	110.6	LOC_Os02g44620	27034336-27035400
2	8	RG139		123.658	110.6	LOC_Os02g44620	27059162-27059669
2	9	RM221		126.752	112.6 - 114	LOC_Os02g45410	27609877-27610063
2	10	G57		131.728	118.1	LOC_Os02g46460	28307630-28307923
2	11	OJ1218_D07	AB0201	140.528	122.8		28971432-28971655
2	12	RM6		147.462	125.6	LOC_Os02g55890	29579845-29579988
2	13	C601		152.732	128.3	LOC_Os02g49530	30270926-30271027
2	14	OJ1734_E02	AB0203	161.346	134.5		31245996-31246284
2	15	RG256		181.127	146.6	LOC_Os02g55420	33963059-33963527
2	16	RG520		189.063	157.9	LOC_Os02g58280	35662091-35662167
Chromosome 3
3	1	RM3894		0	~2.5		1096273-1096473
3	2	C643		14.1349
3	3	RG409		16.8375	16.8	LOC_Os03g06900	3475913-3476386
3	4	RG191		27.381	27.9	LOC_Os03g11130	5709784-5710277
3	5	a12451		53.6994
3	6	RG745		69.3404	~54.7	LOC_Os03g21260	12127531-12128014
3	7	a123610		78.5429
3	8	G144		83.4284	~69.7		15315455-15315678
3	9	a123616		94.4432
3		Centromere			80.0-86.0
3	10	RZ474		113.46	99.6	LOC_Os03g44620	25084359-25084373
3	11	C136		125.986	115.6	LOC_Os03g47240	26683173-26683283
3	12	R1618		152.291	138.7	LOC_Os03g53590	30677976-30678088
3	13	G164		173.473	153.7	LOC_Os03g60190	34176803-34177162
Chromosome 4
4	1	a184317		0
4	2	RG190		12.9628	19.6	LOC_Os04g15880	8595185-8595824
4		Centromere			19.9-23.3
4	3	C734		23.8308	30.8		16860226-16862122
4	4	RG449		30.1441	~30.8	LOC_Os04g29950	17858473-17878294
4	5	C513		59.1809	67.5	LOC_Os04g37904	22321395-22321898
4	6	RM252		71.3029	~77.9	LOC_Os04g42850	25337361-25337737
4	7	RG163		81.0859
4	8	RM349		111.79	~111.3		32465456-32465663
4	9	RM348		113.071	~111.3/113.2		32616402-32616572
4	10	C1016		118.088	114.3	LOC_Os04g55940	33097462-33098685
4	11	RG620		128.778	128.5		34663799-34664427
Chromosome 5
5	1	RZ390		0	4.6	LOC_Os05g01820	471866-472223
5	2	R2232		24.348	30.7 - 31.5	LOC_Os05g07650	4085145-4085588
5	3	R569		37.5248	44.7	LOC_Os05g11780	6679190-6679332
5		Centromere			53.2-54.6
5	4	RG13		60.6547	~70.5		18854305-18854931
5	5	C624		75.2343	87.4	LOC_Os05g36160	21351430-21351761
5	6	RZ70		87.9196	102.8		24241273-24241672
5	7	RM26		101.171	111.6		27321395-27321497
5	8	RG119		121.679	117.9	LOC_Os05g50440	28830074-28830542
5	9	RG346		126.716	122.3	LOC_Os05g51160	28695280-28695621
Chromosome 6
6	1	P0681G01	AB0601	0	0.9		148554-148722
6	2	C76		11.9738	8.2	LOC_Os06g04300	1821998-1822225
6	3	RZ516		14.2454	10.7	LOC_Os06g05660	2560318-2561213
6	4	P0499E08	AB0602	25.3337	13.8		4061933-4079511
6	5	RM253		39.123	~19.1		5425408-5425631
6	6	a12361		45.8635
6	7	RG213		56.407	~33.5		6283401-6283916
6	8	MRG6488		63.117	~38.3		6999105-6999318
6		Centromere?			65.80-66.80
6	9	a123618		95.6713
6	10	R2654		103.464	Should maps on chr.7
6	11	a12377		125.22
6	12	a12376		129.098
6	13	RG778		130.759	100 - 100.3			26113669 - 26271970
6	14	RZ682		134.144	103	LOC_Os06g44270	25855394-25855939
6	15	P0547F09	AB0603	150.782	110.6		28080565-28080714
6	16	OSJNBa0069C14	AB0604	169.534	124.4		30552186-30552352
Chromosome 7
7	1	C1057		0	11	LOC_Os07g05610	2633083-2633238
7	2	RM1353		9.5546	24.8	LOC_Os07g06780	3311066-3311261
7	3	L538T7		18.6537	46.5	LOC_Os07g13520	7738926-7739250
7	4	RM3484		21.2761	~31.0	LOC_Os07g08560	4418182-4418376
7	5	OSJNBb0002L09	AB0701	25.9497	38.4		4836662-4844106
7	6	G338		38.6137	45.2	LOC_Os07g12490	7123341-7123503
7	7	C39		42.7531	49.7	LOC_Os07g19190	11359835-11359974
7		Centromere			49.7
7	8	PIP	AB0702	47.5276	53.4	LOC_Os07g26690	15405558 - 15408440
7	9	R1440		52.3021	56.2	LOC_Os07g28820	16871309-16871527
7	10	G20		54.734	60.8	LOC_Os07g29810	17525116-17525451
7	11	C451		75.0064	71.6	LOC_Os07g34030	20345070-20345095
7	12	R1357		94.2309	78.9	LOC_Os07g37140	22249416-22251048
7	13	RG650		110.624	83.3		24032555-24032920
7	14	RM234		126.884	93.9		25471987-25472119
7	15	C507		139.74	99.6	LOC_Os07g44740	26652336-26653159
7	16	a123714		152.575
7	17	a123612		154.977
7	18	RG351		158.633	118.3	LOC_Os07g49210	29414356-29414912
Chromosome 8
8	1	RM337		0	0.5	LOC_Os08g01220	146952-147138
8	2	P0498H04	AB0801	5.654	3.6		662581-662743
8	3	P0680F05	AB0802	16.9209	16.4		2015070-2015223
8	4	R902		47.8686	36.8		4680877-4681191
8	5	RIM2A		60.5646
8	6	G1010b		63.9699	45.4	LOC_Os08g12120	7129486-7130117
8		Centromere?			50.80-54.30
8	7	C225		69.4416			12868625-12869807
8	8	a123710		71.0622
8	9	a18434		73.6044
8	10	G2132		83.7827	66.5		18921584-18922457
8	11	G1073		94.3367	75.7		20531838-20532037
8	12	G187		111.109	~86.7 - ~88.6	LOC_Os08g36330	22755067-22756737
8	13	R2676		113.06	90.5	LOC_Os08g36630	22984319-22986621
8	14	R202		125.044	96.6	LOC_Os08g38170	24053839-24056064
8	15	RG598		142.433	119.3	LOC_Os08g44050	27604921-27605406
8	16	R662		144.855	119.6	LOC_Os08g44210	27700258-27701043
Chromosome 9
9	1	P0414D03	AB0901	0	0		412395-412551
9		Centromere			0.8
9	2	R1164		11.1618	3.2 - ~4.4	LOC_Os09g10930	6015994-6016329
9	3	a1236x		17.1706
9	4	R1687		21.9753	20.7 - ~21.4		8346089-8346462
9	5	R79		38.7138	36	LOC_Os09g19734	11806722-11807681
9	6	G385		59.5283	55.3	LOC_Os09g25540	15322119-15323214
9	7	P0463D04	AB0902	75.4561	68.2		18453827-18454159
9	8	RM242		78.4697	72.1		18810067-18810331
9	9	OSJNba0056P13	AB0903	84.3973	74.7		18810554-18810770
9	10	OSJNBa009K23	AB0904	91.1888	77.2		19546612-19546929
9	11	G1085		98.5107	79.1		20225381-20226704
9	12	P0569E11	AB0905	102.68	82.4		20726677-20726922
9	13	C506		117.981	90.4	LOC_Os09g37910	21555512-21557561
Chromosome 10
10	1	C701		0	1.9	LOC_Os10g02380	845420-847398
10	2	G89d		6.2118	Marker sequence has hits on chr.1
10	3	a50E08	AB1001	22.8833	7.6		3813400-3813668
10	4	RM2125b		29.4915	11.7		4658655-4658796
10		Centromere			15.20-15.70
10	5	RM3152b		35.3177	17.9		9949969-9950238
10	6	RG257		42.8031	~21.8	LOC_Os10g22690	11455470-11456097
10	7	RM5689		53.7235	~26.1		13223349-13223487
10	8	G1082		64.0895	30.2		13895269-13896617
10	9	C16		95.253	71.4	LOC_Os10g39620	20840254-20841718
10	10	C223		123.281	83	LOC_Os10g42650	22667948-22668274
Chromosome 11
11	1	R642		0	8.6	LOC_Os11g04740	2015713-2017574
11	2	RZ141		21.5646	~20.3	LOC_Os11g07910	4078099-4079226
11	3	a1843z		32.0246
11	4	a12362		36.8596
11	5	G320		40.2849	34.8	LOC_Os11g12020	6685882-6686861
11		Centromere			50.9
11	6	a153514		48.4569
11	7	G44		50.9189	54.3	LOC_Os11g17790	9934607-9935262
11	8	a123615		53.5714
11	9	a1245y		57.2179
11	10	RM229		66.8763	~71.4	LOC_Os11g32030	18372685-18372815
11	11	RG2		66.9163	~71.4	LOC_Os11g31960	18284587-18285032
11	12	C189		85.5083	~84.6	LOC_Os11g37080	21390093-21390873
11	13	OSJNBa0074L11	AB1101	89.6075	88.7		21688560-21688836
11	14	OSJNBa0007P22	AB1102	97.2669	91.4		22345215-22345391
11	15	G1465		103.875	99.2		24163895-24165543
11	16	RM224		124.019	115.1		26796502-26796917
Chromosome 12
12	1	RM20A		0	9.7	LOC_Os12g02750	970495-970958
12	2	G24		4.6635	0 - 7.1	LOC_Os12g01480	261799-262428
12	3	CDO127		13.3395	~12.2	LOC_Os12g05110	2244654-2244866
12	4	a123713		19.663
12	5	RM247		23.4905	26.7		3185384-3185631
12	6	G124		27.9825	30	LOC_Os12g08070	4102373-4103357
12	7	R617		62.313	47	LOC_Os12g13380	7477327-7477673
12		Centromere			48.20-51.50
12	8	RG341		65.9595
12	9	a123614		69.606
12	10	R1933		77.624	Marker sequence has hits on chr.10
12	11	C449		86.7231	73	LOC_Os12g34990	21259857-21260140
12	12	RG543		103.473	~91.9	LOC_Os12g38750	23774861-23775487
12	13	RG181		126.998	109.2		27488270-27488769
12	14	C901		127.037	109.2	LOC_Os12g44240	27404273-27404588
